# Supplementary material for: ICU Admission and Post-Discharge Mortality in COVID-19: Different Risk Factors Across Clinical Phases
Source: Med Sci (Basel). 2026 May 14;14(2):255. doi: 10.3390/medsci14020255 (PMC13214800; doi:10.3390/medsci14020255)
Supplement: Supplementary file 1 [file medsci-14-00255-s001.zip]

Archive with 2 entries (2 files):
- STROBE checklist Final S1 File.pdf
- Supplementary Material S2 File_13_05_2026.pdf
